# Supplementary material for: Telomere-to-telomere genome assembly and multiomics analyses illustrate the high accumulation of quercetin glucosides in tetraploid Descurainia sophia
Source: Hortic Res. 2025 Dec 3;13(3):uhaf335. doi: 10.1093/hr/uhaf335 (PMC12966014; doi:10.1093/hr/uhaf335)
Supplement: Web_Material_uhaf335 [file web_material_uhaf335.zip]

Archive with 4 entries (4 files):
- Supplementary Figure 3.pdf
- Supplementary Figure 4.pdf
- Supplementary Figure 5.pdf
- Supplementary Table 2 and 3.xlsx
