# Supplementary material for: Telomere-to-telomere genome assembly and multiomics analyses illustrate the high accumulation of quercetin glucosides in tetraploid Descurainia sophia
Source: Hortic Res. 2025 Dec 3;13(3):uhaf335. doi: 10.1093/hr/uhaf335 (PMC12966014; doi:10.1093/hr/uhaf335)
Supplement: Web_Material_uhaf335 [file web_material_uhaf335.zip › Supplementary Table 2 and 3.xlsx]

## Sheet: Supplementary Table 2
UGTs expression profile
Gene ID	CD37001T1_1	CD37001T1_2	CD37001T1_3	CD37001T2_1	CD37001T2_2	CD37001T2_3	CD37001T3_1	CD37001T3_2	CD37001T3_3	IR1_002T1_1	IR1_002T1_2	IR1_002T1_3	IR1_002T2_1	IR1_002T2_2	IR1_002T2_3	IR1_002T3_1	IR1_002T3_2	IR1_002T3_3
Dscd5BG11573	3.61562	4.40479	2.65339	0.989767	0.382478	1.03465	0	0	0.155334	0	0	0	0	0	0	0	0	0
Dscd6AG15158	3.16811	3.20061	3.37618	2.00245	1.97639	1.99247	1.52522	2.20125	1.84106	3.3523	4.17616	4.82953	3.52128	1.9378	2.78548	2.45756	2.23241	2.421
Dscd5AG11505	14.9153	18.2904	16.8138	1.59893	1.70546	2.64619	1.26997	1.48293	1.24005	10.2402	14.2664	12.8865	0.769309	0.526085	0.590547	1.00181	1.12727	1.12703
Dscd6BG10503	2.39238	3.41042	3.32865	1.40336	1.71407	1.41896	7.19887	6.16587	5.53225	0	0	0	0	0	0	0	0	0
Dscd6BG15216	2.91832	2.65818	3.74546	5.22884	7.02952	8.50865	0.152902	0.120858	0.303828	0	0	0	0	0	0	0	0	0
Dscd2AG10266	1.65978	1.10287	1.46935	2.10935	1.17706	2.02337	1.81496	2.47304	3.20515	0	0	0	0	0	0	0	0	0
Dscd1AG14366	0	0	0	0	0	0.062742	0	0	0	0	0	0	0	0	0	0	0	0
Dscd1AG12132	0.913475	1.49178	1.42446	0	0.100446	0.260174	0.079044	0.143308	0.054866	0	0	0	0	0	0	0	0	0
Dscd4AG11724	3.19446	4.11939	3.36974	3.02541	2.61015	3.06745	0.05088	0.173499	0.096772	5.47677	4.34159	5.6003	2.79184	3.62645	3.06798	1.17842	0.434438	0.728396
Dscd5AG10491	0	0	0.357312	0.224168	0.085993	0.188299	0	0	0	0.03782	0	0	0.075779	0	0.119587	0.046338	0	0
Dscd1AG10456	1.04811	1.06291	0.583078	1.82841	1.69505	0.572414	1.1421	0.487896	1.24996	0	0	0	0	0	0	0	0	0
Dscd7AG13544	0.147433	0	0	0.040164	0.044204	0.08259	0.066991	0	0	0.14631	0.286261	0.226329	0.669629	0.361218	0.501228	1.23948	1.79641	1.6662
Dscd6AG15161	6.31378	7.61893	7.55919	8.30818	5.26999	3.52453	0.503398	0.327751	0.329394	12.6865	16.1541	21.5563	8.47125	6.89869	6.3885	1.95824	1.97639	1.76136
Dscd1AG14367	0	0	0	0	0	0	0	0	0	0	0	0	0	0	0	0	0	0
Dscd3AG12964	0.11771	0.323267	0.226587	2.02485	1.09417	0.527215	0.692576	0.80849	0.65409	0.268392	0.215536	0.658428	0.609431	1.49453	0.187517	0.361114	1.03445	0.684023
Dscd1AG22130	0.08877	0.073628	0.060328	0.121507	0.106212	0.034306	0.078361	0	0.038766	0	0	0	0	0	0	0	0	0
Dscd5BG21573	0.021883	0.003396	0.001039	0	0	0	0.06481	0	0.022885	0	0	0	0	0	0	0	0	0
Dscd6AG25158	0	0.052265	0	0	0	0	0.020841	0.033282	0.198826	0.149972	0	0	0	0	0.027941	0.243773	0.212284	0.392386
Dscd5AG21506	0.357304	0.357817	0.367244	0.893514	1.09301	1.12142	0	0	0.124515	0.606978	1.17125	0.649885	1.75972	1.21807	1.60293	0.999709	0.531201	1.04736
Dscd6BG20503	0	0.044641	0	0	0	0.038501	0.121581	0	0	0	0	0	0	0	0	0	0	0
Dscd6BG25216	0	0	0	0	0	0.029345	0	0	0	0	0	0	0	0	0	0	0	0
Dscd4AG21721	2.78459	2.7228	3.71875	0.880799	0.907844	1.62613	2.25757	2.3755	1.69947	4.68322	4.02443	4.6742	1.14603	0.517904	0.794612	0.54937	0.547241	0.481439
Dscd4BG00905	0	0	0	0	0	0	0	0	0.140873	0	0	0	0	0	0	0	0	0
Dscd6BG00504	0	0	0	0.062113	0	0	0	0	0	0	0	0	0	0	0	0	0	0
Dscd6AG05156	0	0	0	0.375067	0.787726	0.178757	28.297	28.6493	24.6136	0	0	0.102578	1.55454	1.14883	1.96232	10.0745	11.5854	11.5171
Dscd6AG05159	1.03437	0.591201	0.647995	1.40714	0.1242	0.31379	0	0.183597	0.037319	1.92001	1.25115	0.656559	0	0.167602	0	0.392593	0.280244	0.239518
Dscd6AG05772	0.373037	0.328819	0.287245	0.12552	0.18771	0.511132	0.051149	0	0	0.681074	0.653421	0.999968	0.258304	0.127643	0.23906	0.035758	0	0
Dscd6AG01133	0.921691	1.00206	1.3114	0.380443	0.163859	0.315386	0.355278	0.330586	0.49652	3.33023	3.49072	3.41628	0.640726	0.230989	0.127169	0.646646	0.994501	0.844342
Dscd6AG00269	3.28926	2.73827	3.22556	3.36443	2.54018	3.25893	1.92272	2.61893	2.27117	7.80693	6.10495	8.03647	3.67876	2.82241	3.91132	6.54353	6.30469	6.24773
Dscd7BG02581	14.8158	14.2776	16.8346	3.5889	3.395	5.15668	0	0	0	0.028919	0.027499	0.025238	0.07894	0.020983	0	0	0.104335	0
Dscd7BG02582	38.2341	37.9385	36.8581	36.4716	35.168	36.8508	8.2897	9.54469	8.79244	0	0	0	0.026653	0	0	0	0	0
Dscd7BG02583	0.30605	0.342453	0.349921	0	0.183877	0	0	0	0	0	0	0	0	0	0	0	0	0
Dscd7BG02608	20.0283	20.7084	26.8795	29.7135	26.3242	23.7753	42.921	47.0117	45.7518	0	0	0	0	0	0	0	0	0
Dscd7BG02609	1.78781	2.84235	1.25514	2.61262	2.13759	1.60709	8.30064	6.55713	4.92674	0	0	0	0	0	0	0	0	0
Dscd7BG00312	0	0	0	0	0	0.001006	0	0	0	0	0	0	0	0	0	0	0	0
Dscd4AG01761	1.94623	1.65288	1.50804	1.8608	2.08872	1.35492	4.57018	4.82124	4.55816	2.54683	2.41134	1.21043	1.43832	1.65432	1.57038	3.68438	3.86473	4.96644
Dscd4AG02468	2.80249	4.12455	3.58234	9.51434	9.67515	7.61477	27.269	34.2904	32.3836	6.33176	4.76339	5.54697	9.49922	8.59422	9.99175	28.2038	28.1879	24.4104
Dscd4AG02469	2.44073	2.49619	1.95628	4.42986	5.80564	3.93428	38.9086	40.4201	40.1019	5.25668	4.36481	2.76733	7.50052	6.44986	7.32646	12.7795	13.4862	10.4713
Dscd4AG02470	0.963371	1.0513	1.45444	0.185532	0	0	0	0	0	0.198946	0.267864	0.138323	0	0	0	0	0	0
Dscd4AG02471	0	0.196967	0	0.107403	0	0	0.116419	0.172256	0.037399	0.103127	0	0	0	0	0	0.33307	0.258363	0.148434
Dscd4AG02472	13.2475	11.6717	11.624	12.2049	11.261	12.8501	14.6939	17.7297	17.6045	8.54051	7.76953	7.35491	4.93879	6.13931	6.73113	14.4327	18.3593	16.1366
Dscd4AG00170	0	0	0	0	0	0	0	0	0	0	0	0	1.95123	1.84168	1.94204	0.29855	0.238524	0.077414
Dscd4AG00249	2.07984	2.38204	3.31774	0.116071	0	0.049592	0	0	0	1.20937	1.00875	1.48633	0.109412	0.086185	0	0	0	0.065398
Dscd4AG00250	14.2378	13.9679	20.3724	23.6688	27.8137	35.6116	0.180914	0	0.083925	23.212	16.3943	20.4476	22.2023	19.4028	21.6277	6.60013	6.80129	5.23473
Dscd4BG02288	0.807981	0.857322	0.601773	1.04583	1.11474	1.05613	58.434	64.0931	67.1308	0	0.013148	0	0	0.0196	0.02559	0.051597	0.18401	0.134261
Dscd4BG02289	2.48299	3.06511	3.24742	0.14344	0.24027	0.15113	0	0	0	0	0	0	0	0	0	0	0	0
Dscd4BG02290	0.053946	0	0	0.051052	0	0	0.251168	0.593296	0.10078	0	0	0	0	0	0	0	0	0
Dscd4BG02291	11.8786	11.0486	10.4	7.86436	8.4112	5.94734	20.6811	20.0651	20.1799	0.011515	0	0	0	0	0	0.049912	0	0
Dscd4BG00190	0.215485	0.195084	0.24221	0.127074	0.095905	0.410257	10.9845	13.0318	13.5966	0	0	0	0	0	0	0	0	0
Dscd4BG01496	2.15085	1.84704	2.26471	1.57101	2.32009	2.06007	0.740517	0.313823	0.539034	0	0	0	0.026372	0.019445	0	0	0	0
Dscd4BG01541	5.41466	7.09672	5.8887	5.71075	5.2678	5.20208	5.62635	4.95549	6.255	0	0	0	0	0	0	0	0	0
Dscd5AG01940	39.1314	35.8467	40.2604	23.536	21.7703	24.183	2.44079	1.75106	1.73526	91.6888	98.7781	107.239	63.7659	61.0442	54.7259	40.1305	31.07	31.2835
Dscd5AG02185	0.148179	0.230714	0.099357	0.107177	0.197704	0.034564	0	0.301782	0.161448	0	0.192073	0.094943	0.130459	0.175636	0.116207	0.088252	0.28914	0.089739
Dscd5AG00493	0	0	0	0	0	0	0	0	0	0	0	0	0	0	0	0	0	0
Dscd5AG00576	1.71369	2.10944	2.06307	1.41979	0.368007	0.582059	0	0	0	5.74798	5.29341	5.69975	2.45006	1.54313	1.32963	0.674396	0.21483	0.676374
Dscd5AG00577	0.564872	0.630807	1.1789	0.6023	0.555808	1.17869	0	0	0	2.80915	3.93521	2.15773	1.66511	1.22457	1.3597	0.748841	0.563644	0.485819
Dscd5AG01385	0.289863	0.747998	0.092513	0.136647	1.143	0.498474	0	0	0	0.34944	0.187399	0.341115	0.303631	0.517774	0.13713	0	0	0
Dscd5BG02321	0.068971	0.267817	0.101731	0	0	0.125841	0	0	0	0	0	0	0	0	0	0	0	0
Dscd5BG00508	2.80007	2.32863	2.3998	1.74577	1.3155	2.78704	0.039938	0	0.057709	0	0	0	0	0	0	0	0	0
Dscd5BG00604	5.81583	8.33807	8.57699	1.90243	1.51149	2.17956	0	0.088838	0	0	0	0.05355	0	0.061784	0	0	0	0
Dscd5BG01579	0.479146	0.359911	0.318414	1.37689	0.691712	0.712025	1.40897	1.34589	1.49557	0	0	0	0	0	0	0	0	0
Dscd5BG01568	2.52861	2.12917	2.15357	6.77682	5.17359	4.70183	61.1949	62.0134	59.1939	0	0	0	0	0	0	0	0	0
Dscd5BG02076	0	0.149446	0.052533	5.30011	4.80058	3.04902	4.91023	4.41542	7.13618	0	0	0	0	0	0	0	0	0
Dscd6BG05213	0	0	0	0.118403	0	0	45.0325	42.2197	45.5541	0	0	0	0.027902	0.088805	0.175767	1.14775	1.68768	0.939076
Dscd6BG05215	6.86493	8.96038	6.52971	7.67433	6.13853	6.25969	22.106	19.9408	19.6549	0	0	0	0	0	0	0	0	0
Dscd6BG05218	5.92981	8.32582	8.58193	2.19157	1.06074	1.01802	0.042692	0	0	0.14174	0.054358	0.117083	0	0	0	0.062155	0.206237	0.047692
Dscd6BG05873	0	0	0	0	0	0	0	0	0	0	0	0	0	0	0	0	0	0
Dscd6BG01132	0.831653	1.10044	0.58972	0.276525	0.661374	0.648273	0	0	0	0	0	0	0	0	0	0	0	0
Dscd6BG00252	4.20616	3.97799	4.91185	4.47704	6.4966	6.55806	1.01774	1.43332	1.11526	0.088238	0.014016	0	0.026345	0.042779	0.027461	0	0.039883	0.048204
Dscd2AG00726	7.69282	11.4779	10.3627	17.3152	12.5262	9.57734	7.73844	6.0835	8.19926	0	0	0	0	0	0	0	0	0
Dscd2AG01813	19.6459	23.8383	26.3044	23.1843	22.9522	24.7798	0.696806	0.533196	0.674285	0	0	0	0	0	0	0	0.025974	0
Dscd2AG01879	0.159822	0.276441	0.230187	0	0	0	0	0	0	0	0	0	0	0	0	0	0	0
Dscd2AG01880	0	0.056919	0	0	0	0	0	0	0	0	0	0	0	0	0	0	0	0
Dscd2BG00682	3.19058	4.45926	4.06285	1.6749	1.85762	1.82243	9.24476	7.35977	8.02618	5.6827	5.55655	4.24118	3.76081	2.92857	1.58367	8.37422	9.5903	9.30126
Dscd2BG01695	4.92068	3.89779	5.1321	8.85289	9.8688	6.25995	0.322464	0.841996	0.637647	18.0188	22.3258	17.8317	39.1184	34.4931	39.9289	41.1314	38.2692	30.6627
Dscd2BG01813	0	0	0	0	0	0	0	0	0	0	0	0	0	0	0	0	0	0
Dscd2BG01812	0	0	0	0	0	0	0	0	0	0	0	0	0	0	0	0	0	0
Dscd1AG00471	0.101865	0.112087	0.056343	0.058291	0.054749	0	0	0.041674	0	0	0	0	0	0	0	0	0	0
Dscd1AG00455	33.2138	27.1328	30.5289	26.9497	27.9295	24.5506	20.6194	22.7663	20.4096	0	0	0	0	0	0	0	0	0.05639
Dscd1AG00617	6.4201	7.17391	6.90453	11.0051	9.43727	11.5472	31.6723	27.7366	31.0522	0	0	0	0	0	0	0	0	0
Dscd1AG00618	9.31828	11.0826	9.2593	15.4858	13.3132	13.2861	9.90677	10.2109	12.7664	0	0	0	0	0	0	0	0	0
Dscd1BG00432	0	0	0	0	0	0	0.055399	0	0.167878	0	0	0	0.147397	0.006864	0.063752	0.117966	0.226214	0.256078
Dscd1BG04315	0.217271	0.152055	0.46316	0	0.105732	0.056377	0	0	0	0.235768	0.180363	0.149226	0	0	0	0	0	0
Dscd1BG00596	3.58532	3.2166	2.97796	6.67087	4.62801	5.74846	21.195	23.1596	21.9798	9.2838	7.71589	6.70456	12.9012	12.4206	17.6782	91.1072	100.852	97.0478
Dscd1BG00597	22.0619	22.5557	22.6099	30.587	26.955	29.3664	9.31533	9.87964	11.2842	74.9538	74.867	57.0192	72.1809	66.7918	76.0731	26.886	27.905	27.7319
Dscd1BG02036	3.47639	3.57559	4.78208	1.13457	1.20402	1.15172	0.114157	0	0	2.193	5.27971	2.31906	0.196164	0.100962	0	0.948831	0.59478	0.585846
Dscd3AG03308	0.688269	0.761654	0.762641	0	0.132721	0.041451	1.57755	1.44552	1.58516	2.09521	4.4012	5.35635	0.325281	0.767535	0.688282	2.21212	2.22546	2.59623
Dscd3AG02004	3.87268	3.50675	3.84095	18.8823	16.3185	17.9752	46.2599	38.9498	46.1174	10.3121	27.3087	24.5255	18.4141	20.8468	18.9158	48.1806	48.535	44.1364
Dscd3AG02023	0.307184	0.061743	0.257396	0.064219	0.058708	0	0	0	0	0.922015	1.62687	2.54744	1.2807	1.54851	1.88292	5.61303	5.54121	4.65292
Dscd3AG02026	3.26651	3.16948	4.46593	0.311792	0.319328	0.534882	0.544487	0.304105	0.320119	6.21121	7.2916	8.38696	1.21282	0.693635	1.30267	1.49893	1.62458	1.4479
Dscd3AG02027	2.605	2.89188	2.35421	2.36986	1.0751	2.26344	1.09339	0.496426	1.12187	4.00054	4.1225	3.71114	1.13067	1.05676	0.890148	0.863096	1.29964	1.0246
Dscd3AG02031	0	0	0	0	0	0	0	0	0	0.000868	0	0.00318	0.011155	0.016743	0	0.021855	0.050893	0.040343
Dscd3AG02032	0	0	0	0	0	0	0	0	0	0.054762	0	0.184014	0.215874	0.247031	0	6.84542	12.5399	8.76048
Dscd3AG02033	0.236992	0.275154	0.179189	3.14895	3.05331	1.56681	5.30704	5.46958	4.1481	0.96715	0.850172	1.40068	22.6095	22.7069	28.9122	25.0495	29.9745	24.1138
Dscd3AG02034	0.045974	0.181286	0.043259	6.83398	4.80469	3.30049	0.979346	0.47611	0.493076	1.41549	1.30798	0.882075	10.9799	11.4294	11.2155	10.7491	12.8694	12.314
Dscd3BG03613	7.8892	8.05882	12.9312	1.40862	2.01333	1.92747	0	0	0	0	0	0	0	0	0	0	0	0
Dscd3BG01034	3.47409	5.93774	0.744359	0.186526	0.25528	0	20.2494	24.4191	25.4921	0	0	0	0	0	0	0	0	0
Dscd3BG02094	1.95774	1.96305	2.70903	17.8942	11.6098	9.24298	35.9676	33.4464	37.7575	0	0	0	0	0	0	0	0	0
Dscd3BG02116	3.84706	3.08762	3.37863	2.36214	2.19335	2.79064	0	0	0	0	0	0	0	0	0	0	0	0
Dscd3BG02117	6.89874	5.60929	7.93826	6.79032	5.78317	5.49724	4.77153	3.01463	4.19761	0	0	0	0	0	0	0	0	0
Dscd3BG02118	0	0.172845	0.098147	0.135386	0	0	0	0	0	0	0	0	0	0	0	0	0	0
Dscd3BG02119	0.969883	0.83161	0.747983	0.254758	0.429413	0.339813	0	0	0	0	0	0	0	0	0	0	0	0
Dscd3BG02120	1.91038	1.85673	1.74786	12.0285	12.4052	10.1082	36.4664	31.8068	33.7484	0	0	0	0	0	0	0	0	0
Dscd3BG02123	2.28645	2.01154	2.64098	1.48823	1.33696	1.92915	0.868074	0.92241	0.660693	0	0	0	0	0	0	0	0	0
Dscd3BG02124	0.573445	1.45152	0.61236	1.07208	1.91826	0.957233	2.00772	1.50976	1.28926	0	0	0	0	0	0	0	0	0
Dscd3BG02126	13.6429	13.1438	10.3612	24.7492	22.6406	26.0249	189.918	194.883	183.705	0	0	0	0	0	0	0	0	0
Dscd3BG02127	0.104203	0.052361	0.305493	0.402827	0.051151	0.239456	1.16388	1.41084	1.07008	0	0	0	0	0	0.02622	0	0	0
Dscd3BG02128	0.253734	0.256843	0.312528	6.55022	7.08342	5.67539	2.43339	2.05107	3.13768	0.182766	0.168896	0.157256	1.79831	1.52593	1.32807	1.79131	1.42983	1.53929
Dscd7AG02450	15.6985	12.7284	13.5467	11.4447	9.07089	9.78934	3.19416	3.53642	3.83621	28.3421	28.6054	27.5124	21.4733	21.0454	23.2832	31.7281	33.4363	28.8912
Dscd7AG02451	2.73561	3.19476	3.74006	0.589688	0.729686	1.04739	0	0	0	4.35679	10.3441	9.30834	0.483001	0.418215	0.286803	0.738953	0.507464	0.605335
Dscd7AG02479	63.0463	60.7328	68.585	138.82	129.68	137.243	23.0608	25.2007	22.8304	168.779	136.358	144.692	212.14	187.127	218.04	223.342	232.768	207.188
Dscd7AG02480	6.07183	4.51311	6.70768	14.8279	12.2857	17.4794	2.58123	2.3184	1.7681	23.9306	14.8423	15.8567	13.2781	10.5653	10.6295	9.84217	10.0724	8.4199
Dscd7AG00318	0	0	0	0	0	0	0	0	0	0	0	0	0	0	0	0	0	0
Dscd7AG00574	1.09072	1.04986	0.982453	1.72864	1.18097	1.45202	0.114574	0.132598	0.164657	0.585534	1.46607	0.737668	1.87894	1.38005	1.41108	2.4856	2.57453	1.54115
Dscd6AG00509	1.82904	1.6053	1.48602	3.6627	4.16867	3.21347	7.76143	5.91564	7.154	7.93345	7.05464	6.22144	11.153	12.1278	13.8285	15.796	16.0305	14.293
Dscd6AG00510	4.84605	4.58887	4.8121	3.80404	2.64535	3.92027	0.243685	0.065976	0	13.7956	14.3225	12.4832	5.85749	4.14899	3.83467	0.919631	0.728684	0.950329
Dscd6AG00511	0	0	0	0.048124	0	0	0	0.167038	0	0.070127	0.052281	0.232566	0	0	0	0.685533	0.895398	0.966019
Dscd6AG04570	0.039012	0.047111	0	0.068731	0.140229	0	0.719902	0.964453	0.60418	0.082601	0	0.044499	0.413835	0.241716	0.157854	0.170825	0.130919	0.418007
Dscd6AG05773	14.1675	11.8946	9.65387	36.1552	41.1218	52.2361	2.13038	1.22397	1.72393	70.4649	49.7081	58.3355	19.2355	17.0567	15.1607	3.42862	2.54348	3.80103
Dscd6AG05774	0	0.117783	0	0	0	0	0.052533	0	0	0.252199	0	0.174976	0.304087	0	0.218817	0.070515	0.2823	0.242729
Dscd6AG01320	0.834525	0.617464	0.544518	8.44737	8.43709	7.7254	0	0	0	0.95967	1.04137	0.992319	11.7956	9.37352	9.74935	3.81349	3.57006	3.58713
Dscd6AG01520	0.375853	0.573662	1.64699	0.74497	0.554813	0.439047	4.41993	5.84906	4.65285	0.805872	2.26193	1.23934	1.16244	1.18189	1.52675	8.01556	8.48856	9.63055
Dscd6AG03403	25.0971	22.283	23.9089	27.3063	22.3331	29.4496	2.05135	3.09389	3.37283	129.183	126.222	121.776	128.194	115.427	133.466	73.6071	75.0033	68.8184
Dscd6AG04542	1.10363	0.552687	0.62162	0.686333	1.2865	0.691487	28.9148	26.7861	29.8825	1.65985	1.43921	2.10003	0.293886	0.220047	0.529979	12.1709	12.4427	16.9956
Dscd6AG06438	4.51615	4.78003	4.83479	3.78504	2.97637	5.0498	0	0	0	6.91787	5.56848	7.40479	1.97846	1.59241	1.15651	0.52955	1.1249	0.94151
Dscd7BG03750	1.45893	1.81366	1.64428	0.26574	0.123339	0.790262	0.047045	0	0.133061	0	0	0	0	0	0	0	0	0
Dscd7BG00589	30.1277	31.5317	27.1781	21.9244	21.9053	21.6857	14.4889	14.7831	13.9092	0	0	0	0	0	0	0	0	0
Dscd7BG00590	8.46485	7.69401	6.96025	6.45815	5.83995	5.72603	0	0	0.275519	0	0	0	0	0	0	0	0	0
Dscd7BG00591	3.16712	3.53293	3.54139	5.85226	5.40555	5.30191	0.839273	0.991782	0.819678	0	0	0	0	0	0	0	0	0
Dscd7BG02575	47.6872	55.9637	51.119	34.7054	31.9016	35.9788	3.44734	2.92161	4.14519	0	0	0	0	0	0	0	0	0
Dscd7BG02921	0	0	0	0	0	0	0	0	0	0	0	0	0	0	0	0	0	0
Dscd7BG03755	0	0	0	0	0	0	0	0	0	0	0	0	0	0	0	0	0	0
Dscd4AG01765	4.19548	5.55409	4.90913	1.95099	0.910632	1.98102	0.049297	0	0	5.98577	7.56582	8.22674	0.490569	0.602802	0.679387	0.036287	0.236709	0.143604
Dscd4AG01944	5.56844	5.59479	5.98161	4.75788	4.7539	5.1172	0.319933	0.541927	0.611833	21.4874	25.5961	20.6519	11.7604	8.10999	8.05452	3.26476	3.39046	3.9426
Dscd4AG01947	2.78953	2.71678	2.39317	8.59456	5.12554	8.45798	0	0	0	23.4969	26.825	33.5758	19.162	12.1967	18.5859	4.7581	2.82026	3.51553
Dscd4AG02491	8.77459	8.02695	7.41024	3.81362	3.02275	2.38366	12.4107	13.8602	14.8371	20.7937	20.7468	18.6422	4.48836	3.13326	5.11184	10.8963	13.6768	16.3241
Dscd4AG03221	17.7931	16.607	15.0245	23.1306	20.426	22.8835	111.502	136.507	129.059	35.6791	25.2785	23.2105	37.3435	32.208	35.5213	88.1602	87.3069	88.2581
Dscd4AG03224	1.72355	1.47864	1.36076	1.26462	0.498651	0.861642	0.530116	0.928441	0.745733	3.89554	3.02104	3.76942	1.4289	2.02195	2.65567	3.04326	2.093	2.26443
Dscd4AG00553	5.48124	5.04721	4.9783	24.4438	30.6887	35.6422	1.97728	2.10037	2.48099	49.0444	38.3448	48.4403	24.5817	23.2543	20.9638	11.6036	10.2552	10.4144
Dscd4AG00912	0	0.102412	0.041978	0.05308	0.201434	0.134369	0	0	0	0.16423	0.102592	0.311647	0.13191	0.367148	0.050079	0	0	0
Dscd4AG01522	14.9352	12.2234	20.8771	9.75125	16.733	18.4575	0	0.053283	0	56.5606	54.163	51.8775	5.35331	2.75361	2.98751	0.509795	0.351696	0.361116
Dscd4AG02177	0.69281	0.443707	0.573236	0	0.226063	0.189158	0	0	0.173252	0.44489	0.612305	0.468402	0.309417	0.215102	0	0	0	0
Dscd4BG02309	75.482	83.5879	74.8897	34.8277	36.6882	33.4999	14.5629	17.6111	14.5697	0	0.221734	0.058433	0	0	0	0	0	0.039401
Dscd4BG00271	2.68678	2.66676	4.47492	0.260073	0.041719	0	0	0	0	0	0	0	0	0	0	0	0	0
Dscd4BG00272	7.52883	5.96086	6.9167	7.05774	10.1494	16.1824	0	0	0	0	0	0	0	0	0	0	0	0
Dscd4BG03074	2.5709	3.24664	2.72505	1.31968	0.959299	1.998	0.780121	0.909427	0.649174	0	0	0	0	0	0	0	0	0
Dscd4BG01295	12.8922	11.487	12.0431	7.6241	13.8999	20.0213	0.053244	0.04671	0.099956	0	0	0	0	0	0	0	0	0
Dscd4BG01492	2.76365	2.24718	2.50336	0.666527	0.548488	0.714329	1.41535	1.27036	1.2046	0	0	0	0	0	0	0	0	0
Dscd4BG01542	0	0.225663	0	0	0.179298	0.041908	0	0	0.095212	0	0.216093	0.105866	0	0	0	0	0	0
Dscd4BG01717	6.89924	8.44234	9.52217	8.62661	10.5604	12.2804	0.941572	0.902722	0.599658	0	0	0	0	0	0	0	0	0
Dscd4BG01721	6.35766	6.24817	6.45435	9.76004	7.2174	9.90262	0.048098	0.114483	0	0	0	0.046549	0	0	0	0	0	0
Dscd4BG01960	0.211952	0.225851	0.636293	0	0	0	0	0	0	0	0	0	0	0	0	0	0	0
Dscd5AG02459	5.16861	3.92789	6.12595	3.3341	4.55477	5.73854	2.66266	3.08576	2.77177	15.518	13.6105	11.585	1.87079	1.57402	1.4211	1.97297	1.78493	1.74573
Dscd5AG02461	1.2692	0.745022	0.965924	1.18854	1.63204	1.86592	28.4001	32.3788	26.7155	3.28901	2.18234	2.78328	2.28428	2.66082	1.82814	8.87091	9.65261	11.1983
Dscd5AG01504	9.29998	9.46894	6.96032	3.47037	2.81664	3.96677	99.7258	105.336	100.343	8.29614	7.37197	6.55233	3.77188	2.57915	4.05809	43.1489	45.4861	48.5494
Dscd5AG01508	0.071275	0.042087	0.083629	0	0	0	0	0	0	0.224464	0	0.15393	0	0	0.046449	0	0	0
Dscd5BG02608	6.86365	6.63014	8.93145	2.02291	2.0493	3.69784	0.291271	0.539083	0.455604	0	0	0	0	0	0	0	0	0
Dscd5BG02609	4.86142	4.37785	4.08001	4.84226	3.82385	4.31778	8.74323	8.69861	8.12557	0	0	0	0	0	0	0	0	0
Dscd5BG01570	0.036781	0.302836	0.171703	0	0	0	0.059781	0	0.102606	0	0	0	0	0	0	0	0	0
Dscd5BG01572	0	0	0	0	0	0	0	0	0	0	0	0	0	0	0	0	0	0
Dscd5BG01575	0.265871	0.390329	0	0.453982	0.426879	0.38538	0.37997	0.217087	0.144471	0	0	0	0	0	0	0	0	0
Dscd6BG04606	8.60335	6.00247	4.22937	16.9373	19.4654	15.3847	88.0045	114.231	113.481	0	0	0	0	0	0	0	0	0
Dscd6BG00502	8.01179	8.91218	6.82925	14.1261	16.4141	18.2356	3.46575	3.78584	2.19951	0	0	0	0	0	0	0	0	0
Dscd6BG05871	0.671344	0.395301	0.34941	0.372643	0.400024	0.512553	0	0.058198	0	0	0	0	0	0	0	0	0	0
Dscd6BG05872	15.4639	10.9771	9.20091	38.5785	50.1867	58.3549	0.686679	0.267773	0.920297	0	0	0	0	0	0	0	0	0
Dscd6BG05874	0.44618	0.29544	0.700529	0.152939	0.392587	0.35285	0.641502	0.789256	0.321268	0	0	0	0	0	0	0	0	0
Dscd6BG01333	0.435346	0.209673	0.250615	3.55579	3.46967	3.06568	0	0	0	0	0	0	0	0	0	0	0	0
Dscd6BG01552	3.82063	4.57114	4.39131	6.96166	6.87428	7.32377	4.54134	7.15728	7.25795	0	0	0	0	0	0	0	0	0
Dscd6BG01553	0.614482	1.35591	1.14616	0.786596	0.904145	0.547457	0.236013	0	0.243992	0	0	0.021505	0.04749	0	0	0.098017	0.102041	0
Dscd6BG02316	9.12617	8.55701	8.7174	4.39558	4.389	5.38818	3.17181	3.08999	3.19357	0	0	0	0	0	0	0	0	0
Dscd6BG03466	34.5827	36.5715	35.1742	36.8046	31.9261	38.7324	1.12859	0.77792	0.862337	0	0	0	0	0	0	0	0	0
Dscd6BG04562	1.30223	1.53648	1.66884	1.84824	1.4656	2.12986	46.8812	54.5422	54.7857	0	0	0	0	0	0	0	0	0
Dscd6BG06583	6.3727	5.24488	5.67139	7.26408	4.1421	3.33221	0	0	0	0	0	0	0	0	0	0	0	0
Dscd2BG01694	0.273002	0	0.228492	0	0	0	0.231944	0	0	0.065743	0.059808	0.105571	0	0	0	0	0	0
Dscd1AG03760	7.27999	7.72161	7.58826	7.63857	7.35987	7.93648	12.8086	12.6305	12.0916	0	0	0	0	0	0	0	0	0
Dscd1AG00443	0	0	0	0.051433	0	0.18941	0	0	0	0	0	0	0	0	0	0	0	0
Dscd1AG02135	0.231806	0.190274	0.390176	0.821078	0.427726	0.569404	7.47518	8.90568	7.90542	0	0	0	0	0	0	0	0	0
Dscd1AG02136	16.3617	15.9699	19.5285	4.34051	3.87143	5.2297	2.02832	2.07971	3.15979	0	0	0	0	0	0	0	0	0
Dscd1AG02304	8.03017	8.08626	8.50782	7.26027	6.32405	9.97243	1.87942	3.68109	2.72733	0	0	0	0	0	0	0	0	0
Dscd1AG00470	7.76749	8.16969	5.53148	13.1043	11.6858	9.30251	13.3976	15.7391	16.1842	0	0	0	0.026761	0.105177	0.134847	0.185318	0	0.031561
Dscd1AG04422	1.40511	0.808568	2.44531	0.477846	0.421828	0.578989	0.185357	0.513956	0.467366	0	0	0	0	0	0	0	0	0
Dscd1BG00436	4.43869	4.16478	4.26037	25.9058	21.5449	14.6903	3.56551	2.9201	4.18489	21.9713	23.8289	16.8406	113.769	108.208	128.933	218.866	246.872	195.115
Dscd1BG03637	10.8343	10.229	9.69371	7.2992	5.99986	7.56348	14.5395	18.0481	15.6309	19.09	18.5983	18.6934	11.86	9.15991	9.75991	13.5673	14.5265	14.6723
Dscd1BG00449	28.763	26.9192	24.9648	28.4466	21.6382	26.6059	10.7077	17.0167	13.8293	35.7341	34.7356	27.7037	17.0972	15.2087	20.9586	45.2323	49.4512	40.2213
Dscd1BG00467	0.136457	0	0	0.415774	0.119267	0.224759	0	0	0	0.412132	0.358197	0.336197	0.665135	0.429107	0.246578	0.164989	0.301222	0.221376
Dscd1BG02032	0.046302	0.089963	0	0.417678	0.261229	0.100459	0.664312	1.14129	0.517224	0.430566	0.167771	0.491321	0.460778	0.4022	0.209092	1.68537	1.93969	2.58491
Dscd1BG02033	0.457881	0.354332	0.195371	0.31142	0.122111	0	0	0	0	0.353795	0.504182	0.495716	0	0	0.141213	0.24352	0.438143	0.732714
Dscd1BG02035	0.365864	0.243958	0	0.398837	0.2099	0.304085	0.171016	0.100563	0.321565	0.277728	0.236149	0	0.196912	0.215875	0	0.565912	0.498117	0.888387
Dscd1BG02037	0.893814	0.648446	0.489323	0.03461	0	0	5.27663	3.63864	4.10481	0.230403	0.330144	1.5174	0.215691	0.197712	0.250895	6.33376	6.61688	5.66313
Dscd1BG02038	0.682551	1.23384	1.01672	0.288263	0.67367	0.184073	8.30492	9.04422	9.32958	1.20282	0.67683	0.975215	0.71053	0.611396	0.851114	14.7872	13.7653	16.0781
Dscd1BG02039	5.26083	6.15271	7.40858	2.0191	2.11115	1.65688	0.059634	0.400987	0.130395	12.1119	17.8821	12.4539	2.80428	2.15314	3.04809	2.29614	1.48589	2.00897
Dscd1BG02201	19.8171	19.1942	19.1218	13.7014	12.808	16.8382	7.50512	7.47044	7.07568	48.0937	47.2933	55.6034	19.8194	15.7094	19.2607	10.2038	10.654	10.4542
Dscd1BG04368	2.27448	1.38749	1.5807	0.595129	1.37352	2.41127	0	0	0	13.1625	9.75136	13.7849	0.472297	0.161358	0	0	0	0
Dscd3AG02963	0.595483	0.661754	0.797292	2.23657	1.85284	2.0726	42.3771	39.3839	42.6556	1.64088	0.548238	2.03375	1.80682	1.17132	1.4161	7.64105	8.09236	6.86731
Dscd3AG03109	4.501	6.72771	5.40542	3.58857	1.53041	1.64279	0.053044	0.097014	0.196461	13.9932	21.9018	20.7461	4.61748	3.64852	3.68254	1.80146	0.815865	1.25484
Dscd3AG03110	13.9865	16.681	15.8396	5.09293	2.68325	2.75635	0.155157	0	0	25.277	48.2038	45.4057	7.99788	9.3031	10.4021	6.72296	8.30993	8.58677
Dscd3AG03111	8.85324	9.4644	8.70278	4.98919	3.67418	4.11142	0.512732	0.435391	0.867047	24.4779	22.6258	23.2839	26.1046	23.1006	27.8933	31.482	32.7108	30.6303
Dscd3AG03112	1.61072	1.26679	0.891678	0.410909	0	0.150583	0	0	0.05894	0.753862	1.00309	1.31134	2.84782	2.45137	2.13814	2.78366	2.53576	2.59359
Dscd3AG00612	13.4456	13.6251	15.0237	12.8915	12.2954	14.4946	18.9675	19.6454	17.5282	25.1393	22.0829	21.6894	15.0683	15.2648	15.0681	15.7883	16.3834	16.3571
Dscd3AG00107	0	0	0	0	0	0	0	0	0	0	0.321581	0	0	0	0	0.109731	0	0
Dscd3AG00990	0	0.248857	0	0	0	0	0.04533	0.048719	0	0.426394	0.089953	0.088164	0	0	0	0	0	0
Dscd3AG01495	16.2071	15.9408	15.9825	10.1254	11.6193	11.026	0	0.038597	0.039275	51.8333	37.4499	39.9213	5.98025	5.19607	4.97734	1.79347	2.88095	1.4383
Dscd3AG01496	40.7575	45.4593	36.3371	16.9663	17.2133	27.7551	0.283029	0.292581	0.03706	22.621	25.2466	27.766	5.16391	4.33035	3.16747	0.57977	0.64387	0.818596
Dscd3AG02029	2.50074	2.35179	2.91118	0.736994	0.546434	0.509665	0	0	0	4.12452	8.45624	8.23059	0.696205	0.383869	0.389376	0.210222	0.28442	0.324808
Dscd3BG03020	0.091601	0.046029	0.106432	1.25367	0.362569	0.392754	0.150217	0.159786	0.195837	0	0	0	0	0	0	0	0	0
Dscd3BG03021	2.10422	2.28825	0.986432	1.81391	1.7303	0.727131	13.1909	13.9381	13.5094	0	0	0	0	0	0	0	0	0
Dscd3BG03395	13.4007	14.3997	13.3998	19.4743	18.4788	15.9511	8.90753	9.20158	8.15756	0	0	0	0	0	0	0	0	0
Dscd3BG00647	10.7413	9.44292	9.35519	9.21228	8.9404	9.71601	10.6303	10.6073	9.7849	0.792555	0.755832	0.619744	0.260383	0.430034	0.494258	0.403454	0.709281	0.623632
Dscd3BG00110	0.05309	0.170736	0.110979	0	0	0	0.065448	0	0.051077	0	0	0	0	0	0	0	0	0
Dscd3BG01550	5.32627	4.7639	4.3542	2.7095	2.7668	4.07231	11.3604	12.7448	12.0271	0	0	0	0	0	0	0	0	0
Dscd3BG02165	0	0.267355	0.223583	2.13874	1.75682	0.478537	0	0.124013	0	0	0	0	0	0	0	0	0	0
Dscd7AG02449	0.388794	0.807214	1.30845	0.721241	0.697573	0.407757	0.282138	0	0.107325	4.30598	2.78249	3.74463	2.12087	0.673559	1.18762	1.22423	3.02346	1.62414
Dscd7AG00572	6.75581	9.25045	6.8034	3.69337	4.1689	4.21471	2.35026	2.35129	2.86168	13.8005	16.4882	15.1277	7.29758	7.05316	8.91192	18.4992	17.2661	14.8606
Dscd7AG00573	13.7763	11.1981	11.6206	6.58378	6.76076	9.87403	0.253245	0.358388	0.797491	24.1811	27.2603	23.2967	13.6317	13.354	12.5691	7.93759	10.1108	6.03961
Dscd7AG02443	59.4773	66.6486	56.0887	24.8952	27.7425	35.8205	2.154	2.77918	3.04295	64.6559	80.4338	59.6241	35.3366	27.2763	30.2827	19.3749	21.2912	18.525
Dscd7AG02670	0.435873	1.57529	1.07192	0.058163	0.12164	0.081598	0	0.002668	0	0.651904	0.76989	0.928746	0.036002	0.141048	0	0	0.072302	0.157954

## Sheet: Supplementary Table 3
Quercetin glucoside content
Metabolite ID	CD37001T1_1	CD37001T1_2	CD37001T1_3	CD37001T2_1	CD37001T2_2	CD37001T2_3	CD37001T3_1	CD37001T3_2	CD37001T3_3	IR1_002T1_1	IR1_002T1_2	IR1_002T1_3	IR1_002T2_1	IR1_002T2_2	IR1_002T2_3	IR1_002T3_1	IR1_002T3_2	IR1_002T3_3
Quercetin glucoside content (Q3G + Q7G)	200.91	192.97	174.88	49.66	49.49	46.78	93.45	94.08	94.7	2.58	2.46	2.37	2.41	2.41	2.46	1.7	1.6	1.59
